# Supplementary material for: Dynamic flood modeling essential to assess the coastal impacts of climate change
Source: Sci Rep. 2019 Mar 13;9:4309. doi: 10.1038/s41598-019-40742-z (PMC6416275; doi:10.1038/s41598-019-40742-z)
Supplement: Supplementary file 2 — Dataset 1 [file 41598_2019_40742_MOESM2_ESM.xlsx]

## Sheet: Socioeconomic Metrics
Supplementary Data. Summary of socioeconomic exposure for the study area for each SLR (excluding 5.00 m) and storm scenario.
Median Model Projections
Residents	0 cm SLR	25 cm SLR	50 cm SLR	75 cm SLR	100 cm SLR	125 cm SLR	150 cm SLR	175 cm SLR	200 cm SLR
No storm	0	36689	114485	150360	185637	223420	280078	326418	405640
Annual	27372	52833	132648	180490	215560	256278	309269	378061	482632
20-year	40146	72009	171996	211834	255670	310779	375226	480610	558493
100-year	63434	154693	191152	223977	285583	345573	403589	519043	611630
Employees
No storm	0	12686	64241	89899	113564	160931	217338	295902	356521
Annual	9379	21103	74391	96455	131331	185745	256955	344856	416534
20-year	17004	49553	102466	144721	192492	280463	365450	442838	504898
100-year	27579	85752	121108	161799	220882	310461	378936	468310	533530
Parcel values ($)
No storm	0	8472703877	24803680497	32545790121	40787450717	50147314413	61993537836	79671129909	102513123164
Annual	6677360368	11678058695	28594879283	37104867810	46491273007	56891605463	72230158429	94337014022	118764697654
20-year	9659834404	17806600099	36700699227	46617504564	57070126055	77198392607	100495547409	123523285269	146008706557
100-year	12782223420	32459556703	41855404155	49910723969	63182240536	83463969866	105114471180	129837155515	153748251744
Total land (sq km)
No storm	0	258.999	396.268	512.818	673.397	771.816	846.926	911.676	991.965
Annual	173.529	290.079	422.168	533.538	686.347	800.306	896.136	963.476	1041.18
20-year	277.129	383.318	523.178	624.187	787.356	872.826	940.166	1033.41	1092.97
100-year	313.389	458.428	559.437	652.677	802.896	916.856	981.605	1067.08	1142.18
Developed land (sq km)
No Storm	0	60.9165	96.2181	129.81	162.962	207.095	249.416	286.504	338.563
Annual	59.5697	75.1097	113.959	147.629	183.889	227.919	277.129	323.749	383.318
20-year	72.5197	95.8296	147.629	186.479	225.329	274.539	321.159	380.728	427.348
100-year	82.8796	129.499	163.169	194.249	246.049	297.849	341.878	406.628	458.428
Roads (km)
No storm	0	236.574	706.502	1047.68	1459.68	1958.57	2521.84	3022.35	3736.9
Annual	196.34	360.493	865.827	1277.82	1723.61	2217.68	2840.49	3538.95	4361.32
20-year	333.134	576.145	1261.73	1733.26	2253.08	2883.94	3490.67	4338.79	4963.22
100-year	447.398	1042.85	1488.64	1905.46	2521.84	3196.16	3780.35	4675.14	5431.54
High End Uncertainty Model Projections
Residents	0 cm SLR	25 cm SLR	50 cm SLR	75 cm SLR	100 cm SLR	125 cm SLR	150 cm SLR	175 cm SLR	200 cm SLR
No storm	0	201260	254420	316063	365889	418949	587442	663635	728669
Annual	184622	336350	419156	474021	534242	597678	686431	772530	847469
20-year	447115	512454	569954	633567	708240	773405	838967	915537	980443
100-year	490979	541170	588551	651561	724908	795790	858614	939585	1017314
Employees
No storm	0	115620	170476	230276	288449	377153	455841	533707	592969
Annual	97999	166765	240962	303283	376344	464153	534819	614838	681926
20-year	233311	279409	359007	439512	525055	604976	660754	741259	788645
100-year	250771	298881	362053	449906	535076	616168	672670	752433	798419
Parcel values ($)
No storm	0	38603360159	50060321637	62501170953	79992797156	100020574001	131127898184	151296832911	165987243772
Annual	33882353767	56288947062	70903165722	83689608152	103922231555	126518988198	149592893197	169413977996	184137402742
20-year	64304504935	76778161111	92598492431	116023812405	141846664234	160843959257	177992736469	193374573165	204184723199
100-year	73045707698	83590576198	97366291577	121350980596	146413740590	165134034963	181156614618	197314935088	209818654592
Total land (sq km)
No storm	0	593	733	843	919	980	1083	1159	1221
Annual	557	678	799	922	1007	1081	1164	1227	1284
20-year	699	796	915	1025	1125	1182	1240	1301	1347
100-year	746	846	954	1040	1138	1209	1264	1323	1376
Developed land (sq km)
No Storm	0	162	209	261	301	343	426	471	512
Annual	153	227	280	328	370	414	474	521	564
20-year	259	304	353	402	447	492	536	583	615
100-year	278	322	366	410	461	513	554	600	638
Roads (km)
No storm	0	1455	2052	2707	3296	3863	5058	5750	6303
Annual	1332	2370	3110	3705	4335	4947	5728	6400	7021
20-year	2876	3499	4148	4839	5452	6071	6636	7320	7750
100-year	3204	3754	4347	5008	5648	6363	6901	7550	8093
Low End Uncertainty Model Projections
Residents	0 cm SLR	25 cm SLR	50 cm SLR	75 cm SLR	100 cm SLR	125 cm SLR	150 cm SLR	175 cm SLR	200 cm SLR
No storm	0	22556	76838	90377	136133	162711	193619	224261	268514
Annual	12859	27743	86733	107651	163750	196356	237771	291248	353048
20-year	21053	32444	115145	157163	201665	246123	291808	357652	448796
100-year	31716	94732	148252	172713	215050	263822	312830	394350	497821
Employees
No storm	0	7020	28687	43626	87994	117023	151699	205024	270281
Annual	3522	7944	36102	52397	101607	130388	197916	272439	329979
20-year	8802	15520	76806	107930	151838	219756	288570	360144	423642
100-year	14202	42779	93361	120519	164398	230222	304633	385597	463775
Parcel values ($)
No storm	0	4484174475	13822724460	18020925993	29352401052	35430220621	43087510526	58569309207	76122365776
Annual	4048758859	5939221124	15794555888	21159141258	33643659822	41218032029	53923275888	73975254925	92897449244
20-year	5531141067	7224389984	24582175114	33178847221	43392848629	60159560617	80981237985	99534367442	122614246146
100-year	6517554844	17635964822	30608823123	36620338004	46240948163	64089753986	85452399480	106068748176	130342229540
Total land (sq km)
No storm	0	172	299	355	431	525	656	753	827
Annual	118	158	291	374	459	562	762	831	896
20-year	178	263	415	496	588	666	759	853	952
100-year	197	304	432	477	577	737	846	926	1009
Developed land (sq km)
No Storm	0	41	65	79	110	137	174	203	249
Annual	39	50	77	98	131	161	213	258	304
20-year	48	61	107	136	178	215	256	302	358
100-year	53	86	121	142	185	228	274	328	388
Roads (km)
No storm	0	120	413	561	920	1216	1619	2005	2555
Annual	90	150	473	676	1113	1469	2036	2650	3279
20-year	151	238	774	1144	1618	2119	2694	3338	4051
100-year	191	550	1003	1256	1754	2320	2915	3681	4486

## Sheet: Coastal Change
Supplementary Data. Summary of coastal change projections.
Southern California Coastal Change Projections		SLR Scenario (cm)
		0	25	50	75	100	125	150	175	200	500
Long-term beach erosion (m)	mean	N/A	10.7611	14.3344	22.2453	26.11	30.7773	34.7538	38.1953	41.1906	61.2385
	± (95% confidence interval)	N/A	22.0397	25.5718	32.6114	37.0212	41.5759	45.3622	48.7306	51.645	68.4943
Cliff retreat (m)	mean	N/A	5.46	10.64	15.22	19.44	21.61	24.58	27	30.29	64.8
	± (95% confidence interval)	N/A	1.87	3.83	5.62	6.13	6.6	7.05	7.46	7.87	11.58
Storm-induced beach erosion (m)
Annual	mean	16.9		18.8		18		16.9		16.4	28
	± (95% confidence interval)	25.4		53.5		68.1		60.3		65.8	284.4
20-year	mean	19.1		20.8		21.6		19.3		21.1	33.5
	± (95% confidence interval)	32.1		59.4		77.6		78.9		83.8	328.4
100-year	mean	18.8		21		20.7		19.1		29.8	36.2
	± (95% confidence interval)	33.2		57.5		70.5		70.4		92.8	348.9
